# Supplementary material for: Synergistic Effect of Charge Separation and Multiple Reactive Oxygen Species Generation on Boosting Photocatalytic Degradation of Fluvastatin by ZnIn2S4/Bi2WO6 Z-Scheme Heterostructured Photocatalytst
Source: Toxics. 2022 Sep 22;10(10):555. doi: 10.3390/toxics10100555 (PMC9612086; doi:10.3390/toxics10100555)
Supplement: Supplementary file 1 [file toxics-10-00555-s001.zip]

Archive with 1 entries (1 files):
- toxics-1902607-supplementary.pdf
